# Supplementary material for: Haplotype analysis of sucrose synthase gene family in three Saccharum species
Source: BMC Genomics. 2013 May 10;14:314. doi: 10.1186/1471-2164-14-314 (PMC3668173; doi:10.1186/1471-2164-14-314)
Supplement: Additional file 1 — List of sucrose synthase gene sequences used in this study. [file 1471-2164-14-314-S1.xls]

## Sheet: Sheet1
Additional file2: List of sucrose synthase gene sequences used in this study
Taxon	Sequence name	Accession number	Protein sequences	Protein size
Dicot plants
Arabidopsis thaliana	AtSuSy1	At5g20830	MANAERMITRVHSQRERLNETLVSERNEVLALLSRVEAKGKGILQQNQIIAEFEALPEQTRKKLEGGPFFDLLKSTQEAIVLPPWVALAVRPRPGVWEYLRVNLHALVVEELQPAEFLHFKEELVDGVKNGNFTLELDFEPFNASIPRPTLHKYIGNGVDFLNRHLSAKLFHDKESLLPLLKFLRLHSHQGKNLMLSEKIQNLNTLQHTLRKAEEYLAELKSETLYEEFEAKFEEIGLERGWGDNAERVLDMIRLLLDLLEAPDPCTLETFLGRVPMVFNVVILSPHGYFAQDNVLGYPDTGGQVVYILDQVRALEIEMLQRIKQQGLNIKPRILILTRLLPDAVGTTCGERLERVYDSEYCDILRVPFRTEKGIVRKWISRFEVWPYLETYTEDAAVE…	808
	AtSuSy2	At5g49190	MANAERVITRVHSQRERLDATLVAQKNEVFALLSRVEAKGKGILQHHQIIAEFEAMPLETQKKLKGGAFFEFLRSAQEAIVLPPFVALAVRPRPGVWEYVRVNLHDLVVEELQASEYLQFKEELVDGIKNGNFTLELDFEPFNAAFPRPTLNKYIGDGVEFLNRHLSAKLFHDKESLHPLLKFLRLHSHEGKTLMLNNRIQNLNTLQHNLRKAEEYLMELKPETLYSEFEHKFQEIGLERGWGDTAERVLNMIRLLLDLLEAPDPCTLENFLGRIPMVFNVVILSPHGYFAQDNVLGYPDTGGQVVYILDQVRALETEMLQRIKQQGLNITPRILIITRLLPDAAGTTCGQRLEKVYGSQYCDILRVPFRTEKGIVRKWISRFEVWPYLETFTEDVAAE…	808
	AtSuSy3	At4g02280	MANPKLTRVLSTRDRVQDTLSAHRNELVALLSRYVDQGKGILQPHNLIDELESVIGDDETKKSLSDGPFGEILKSAMEAIVVPPFVALAVRPRPGVWEYVRVNVFELSVEQLTVSEYLRFKEELVDGPNSDPFCLELDFEPFNANVPRPSRSSSIGNGVQFLNRHLSSVMFRNKDCLEPLLDFLRVHKYKGHPLMLNDRIQSISRLQIQLSKAEDHISKLSQETPFSEFEYALQGMGFEKGWGDTAGRVLEMMHLLSDILQAPDPSSLEKFLGMVPMVFNVVILSPHGYFGQANVLGLPDTGGQVVYILDQVRALETEMLLRIKRQGLDISPSILIVTRLIPDAKGTTCNQRLERVSGTEHTHILRVPFRSEKGILRKWISRFDVWPYLENYAQDAASE…	809
	AtSuSy4	At3g43190	MPTGRFETMREWVYDAISAQRNELLSLFSRYVAQGKGILQSHQLIDEFLKTVKVDGTLEDLNKSPFMKVLQSAEEAIVLPPFVALAIRPRPGVREYVRVNVYELSVDHLTVSEYLRFKEELVNGHANGDYLLELDFEPFNATLPRPTRSSSIGNGVQFLNRHLSSIMFRNKESMEPLLEFLRTHKHDGRPMMLNDRIQNIPILQGALARAEEFLSKLPLATPYSEFEFELQGMGFERGWGDTAQKVSEMVHLLLDILQAPDPSVLETFLGRIPMVFNVVILSPHGYFGQANVLGLPDTGGQVVYILDQVRALENEMLLRIQKQGLEVIPKILIVTRLLPEAKGTTCNQRLERVSGTEHAHILRIPFRTEKGILRKWISRFDVWPYLETFAEDASNEISA…	807
	AtSuSy5	At5g37180	MEMTSGSLGNGIPEAMGQNRGNIKRCLEKYIENGRRVMKLNELMDEMEIVINDVTQRRRVMEGDLGKILCFTQAVVIPPNVAFAVRGTPGNWQYVKVNSSNLSVEALSSTQYLKLKEFLFDENWANDENALEVDFGALDFTLPWLSLSSSIGNGLSFVSSKLGGRLNDNPQSLVDYLLSLEHQGEKLMMNETLNTARKLEMSLILADVFLSELPKDTPFQAFELRFKECGFEKGWGESAGRVKETMRILSEILQAPDPQNIDRFFARVPRIFNVVIFSVHGYFGQTDVLGLPDTGGQVVYILDQVKALEDELLQRINSQGLNFKPQILVVTRLIPDAKKTKCNQELEPIFGTKYSNILRIPFVTENGILRRWVSRFDIYPYLERFTKDATTKILDILEG…	836
	AtSuSy6	At1g73370	MSSSSQAMLQKSDSIAEKMPDALKQSRYHMKRCFASFVGGGKKLMKREHLMNEIEKCIEDSRERSKILEGLFGYILTCTQEAAVVPPFVALAARPNPGFWEYVKVNSGDLTVDEITATDYLKLKESVFDESWSKDENALEIDFGAIDFTSPRLSLSSSIGKGADYISKFISSKLGGKSDKLEPLLNYLLRLNHHGENLMINDDLNTVAKLQKSLMLAVIVVSTYSKHTPYETFAQRLKEMGFEKGWGDTAERVKETMIILSEVLEAPDNGKLDLLFSRLPTVFNVVIFSVHGYFGQQDVLGLPDTGGQVVYILDQVRALEEELLIRINQQGLGFKPQILVVTRLIPEARGTKCDQELEAIEGTKHSHILRVPFVTNKGVLRQWVSRFDIYPYLERFTQD…	942
Pisum sativum	PsSuSy1	AJ012080	MATDRLTRVHSLRERLDETLTANRNEILALLSRIEAKGKGILQHHQVIAEFEEIPEENRQKLTDGAFGEVLRSTQEAIVLPPWVALAVRPRPGVWEYLRVNVHALVVENLQPAEFLKFKEELVDGSANGNFVLELDFEPFTASFPRPTLNKSIGNGVQFLNRHLSAKLFHDKESLHPLLEFLRLHSYKGKTLMLNDRIQNPDSLQHVLRKAEEYLGTVAPDTPYSEFEHRFQEIGLERGWGDTAERVLESIQLLLDLLEAPDPCTLETFLDRIPMVFNVVILSPHGYFAQDDVLGYPDTGGQVVYILDQVRALESEMLNRIKKQGLDIVPRILIITRLLPDAVGTTCGQRLEKVYGTEHCHILRVPFRDQKGIVRKWISRFEVWPYLETYTEDVAHELA…	806
	PsSuSy2	AJ001071	MSTHPKFTRVPSIRDRVQDTLSAHRNELISLLSRYVAQGKGILQPHNLIDELDNILGEDHATLDLKNGPFGQIINSAQEAIVLPPFVAIAVRPRPGVWEYVRVNVFELSVEQLSVSEYLSFKEELVEGKSNDNIILELDLEPFNASFPRPTRSSSIGNGVQFLNRHLSSNMFRNKDCLEPLLDFLRVHTYKGHALMLNDRIQSISKLQSALVKAEDHLSKLAPDTLYSEFEYELQGTGFERGWGDTAARVLEMMHLLLDILQAPDPSTLETFLGRVPMVFNVVILSPHGFFGQANVLGLPDTGGQVVYILDQVRALESEMLVRIKKQGLDFTPRILIVTRLIPDAKGTTCNQRLERVSGTEYTHILRVPFRSEKGILRKWISRFDVWPFLETFAEDVAS…	809
	PsSuSy3	AJ311496	MASLTHSTSLRQRFDETLTAHRNEILSLLSRIEAKGKGILQHHQIIAEFEEIPEENRQKLVNGVFGEVLRSTQEAIVLVPFVALAVRPRPGVWEYLRVDVHGLVVDELSAAEYLKFKEELVEGSSNENFVLELDFEPFNASIPKPTQNKSIGNGVEFLNRHLSAKLFHGKESLQPLLEFLRLHNHNGKTIMVNDRIQNLNSLQHVLRKAEDYLIKIAPETPYSEFEHKFQEIGLERGWGDTAERVVETIQLLLDLLDGPDPGTLETFLGRIPMVFNVVILSPHGYFAQDNVLGYPDTGGQIVYILDQVRALEEEMLKRIKQQGLDITPRILIITRLLPDAVGTTCGQRLEKVYNTEHCHILRVPFRTEKGIVRKWISRFEVWPYLETFSEDVANELAKE…	804
	PsSuSy4	AF079851	MATDRLTRVHSLRERLDETLTANRNEILALLSRIEAKGKGILQHHQVIAEFEEIPEENRQKLTDGAFGEVLRSTQEAIVLPPWVALAVRPRPGVWEYLRVNVHALVVENLQPAEFLKFKEELVDGSANGNFVLELDFEPFTASFPRPTLNKSIGNGVQFLNRHLSAKLFHDKESLHPLLEFLRLHSYKGKTLMLNDRIQNPDSLQHVLRKAEEYLGTVAPDTPYSEFEHRFQEIGLERGWGDTAERVLESIQLLLDLLEAPDPCTLETFLDRIPMVFNVVILSPHGYFAQDDVLGYPDTGGQVVYILDQVRALESEMLNRIKKQGLDIVPRILIITRLLPDAVGTTCGQRLEKVYGTEHCHILRVPFRDQKGIVRKWISRFEVWPYLETYTEDVAHELA…	806
Citrus unshiu	CuSuSy1	AB022092	MAERALTRVHSLRERLDETLSAHRNEILALLSRIEGKGKGILQNHQLIAEFESISEENRKHLTEGAFGEVLRATQEAIVLAPWVALAVRPRPGVWEYIRVNVHALVVEELLVAEYLHFKEELVDGGSNGNFVLELDFEPFNASFPRPTLSKSIGNGVEFLNRHLSAKLFHDKESMHPLLEFLRVHCHKGKNMMLNDRIQNLNSLQHVLRKAEEYLTTVVPETPFSELALRFQEIGLERGWGDTAERALEMIQLLLDLLEAPDPCTLETFLGRIPMVFNVVILTPHGYFAQDDVVGYPDTGGQVVYILDQVRALEDEMLLRIKQQGLDITPQILIITRLLPDAVGTTCGQRLEKVYGTKYSDILRVPFRTEKGVVRKWISRFEVWPYLETYTEDVAVEIA…	805
	CuSuSy2	AB029401	MAERALTRVHSLRERLDETLSAHRNEILALLSRIEGKGKGILQNHQLIAEFESISEENRKHLTEGAFGEVLRATQEAIVLPPWVALAVRPRPGVWEYIRVNVHALVVEELLVAEYLHFKEELVDGGSNGNFVLELDFEPFNASFPRPTLSKSIGNGVEFLNRHLSAKLFHDKESMHPLLEFLRVHCHKGKNMMLNDRIQNLNSLQHVLRKAEEYLTTVAPETPFSELALRFQEIGLERGWGDTAERALEMIQLLLDLLEAPDPCTLETFLGRIPMVFNVVILTPHGYFAQDDVLGYPDTGGQVIYILDQVRALEDEMLLRIKQQGLDITPQILIITRLLPDAVGTTCGQRLEKVYGTKYSDILRVPFRTEKGVVRKWISRFEVWPYLETYTEDVAVEIA…	805
	CuSuSyA	AB022091	MAAPKLSRIPSIRERVEDTLSVHRNELVSLLSRYVAQGKGILQPHVLIDELDNIFGDDEGRQNLRDGPFSEVIKSAQEAIVLPPFVAIAVRPRPGVWEYVRVNVYELSVEQLSVSEYLHFKEELVDAAFNERFVLELDFEPFNATFPRPNRSSSIGNGVQFLNRHLSSSMFRNKDCLEPLLDFLRAHKYKGHLLMLNDRIQSISRLQSSLSKAEDHLSKLPPDTPFSQFEYVLQGMGFEKGWGDTAEHVLEMMHLLLDILQAPDPSTLEKFLGRLPMVFNVVILSPHGYFGQANVLGLPDTGGQVVYILDQVRALENEMLLRIKRQGLDISPKILIVTRLIPDAKGTTCNQRLERVSGTEHTHILRVPFRSEKGILRQWISRFDVWPYLETFTEDVGSE…	811
Gossypium hirsutum	GhSuSy	U73588	MAERALTRVHSLRERLDETLLAHRNEILALLSRIEGKGKGILQHHQIILEFEAIPEENRKKLANGAFFEVLKASQEAIVLPPWVALAVRPRPGVWEYIRVNVHALVVEELTVAEYLHFKEELVDGSSNGNFVLELDFEPFNSSFPRPTLSKSIGNGVEFLNRHLSAKLFHDKESMHPLLEFLRVHCHKGKNMMLNDRIQNLNALQHVLRKAEEYLGTLPPETPCAEFEHRFQEIGLERGWGDTAERVLEMIQLLLDLLEATDPCTLEKFLGRIPMVFNVVILTPHGYFAQDNVLGYPDTGGQVVYILDQVRALENEMLLRIKQQGLNITPRILIITRLLPDAVGTTCGQRLEKVYGTEHSDILRVPFRTEKGIVRKWISRFEKVWPYLETYTEDVAHEI…	805
Populus tomentosa	PtSuSy1	GU559727	MAERALTRVHSIRERVDETLKAHRNEIVALLTRIESKGKGILQHHQIVAEFEAIPEDTRKTLAGGAFAEVLRSTQEAIVVPPWIALALRPRPGVWEYIRLNVQALVVEELRVAEYLHFKEELVDGGCNGKFVLELDFEPFNASFPRPTLSKYIGNGVEFLNRHLSAKLFHDKESLHPLLAFLKVHCHKGKNMMLNDRIRNLDSLQYVLRKAEEFLSALKPDTPYSQFEHKFQEIGLERGWGDTAERVLEMIRLLLDLLEAPDPCTLETFLGRIPMVFNVVIMSPHGYFAQDNVLGYPDTGGQVVYILDQVRALENEMLQRIKKQGLDITPRILIITRLLPDAAGTTCGQRLEKVYGSEHCDILRVPFRDGKGMVRKWISRFEVWPYLETFTEDVAAEIA…	805
	PtSuSy2	GU559728	MAALTRVQSIRERLDETLKTHRNEIVALLTRIEGKGKGILQHHQIIAEFEAIPEEIRKILAGGAFSEVLRSTQEAIVLPPWVALAVRPRPGVWEYVRVNVQALVVEELRVAEYLHFKEELVDGGSNGNFVLELDFEPFSASFPRPTLSKYIGNGVEFLNRHLSAKLFHDKESLHPLLAFLKVHCHKGKNMMLNDRIQNLDSLQYVLRKAEEYLSSLKPETPYSQFEHKFQEIGLERGWGNTAERVLQMIQLLLDLLEAPDPCTLETFLGRIPMVFNVVIMSPHGYFAQDNVLGYPDTGGQVVYILDQVRALENEMLLRIKQQGLDIIPRILIITRLLPDAVGTTCGQRLEKVYGSEHCDILRVPFRDEKGMVRKWISRFEVWPYLETYTEDVAAEIAKE…	803
Populus trichocarapa	PtrSuSy1	GU559729	MAERALTRVHSIRERVDETLKAHRNEIVALLTRIEGKGKGILQHHQIVAEFEAIPEDTRKTLAGGAFAEVLRSTQEAIVVPPWIALALRPRPGVWEYIRLNVQALVVEELRVAEYLHFKEELVDGGCNGNFVLELDFEPFNASFPRPTLSKYIGNGVEFLNRHLSAKLFHDKESLHPLLAFLKVHCHKGKNMMLNDRIRNLDSLQYVLRKAEEFLSTLKPDTPYSQFEHKFQEIGLERGWGDTAERVLEMIRLLLDLLEAPDPCTLETFLGRIPMVFNVVIMSPHGYFAQDNVLGYPDTGGQVVYILDQVRALENEMLQRIKKQGLDIIPRILIITRLLPDAVGTTCGQRLERVYGSEHCDILRVPFRDGKGMVRKWISRFEVWPYLETFTEDVAAEIA…	805
	PtrSuSy2	GU559730	MSVLTRVQSIRERLDETLKTHRNEIVALLTRIEGKGKGILQHHQIIAEFEAIPEEIRKILAGGAFSEVLRSTQEAIVLPPWVALAVRPRPGVWEYVRVNVQALVVEELRVAEYLHFKEELVDGGSNGNFVLELDFEPFSASFPRPTLSKYIGNGVEFLNRHLSAKLFHDKESLHPLLAFLKVHCHKGKNMMLNDRIHNLDSLQYVLRKAEEYLSSLKPETPYSQFEHKFQEIGLERGWGNTAERVLQMIQLLLDLLEAPDPCTLETFLGRIPMVFNVVIMSPHGYFAQDNVLGYPDTGGQVVYILDQVRALESEMLLRIKQQGLDITPRILIITRLLPDAVGTTCGQRLEKVYGSEHCDILRVPFRDEKGMVRKWISRFEVWPYLETYTEDVAAEIAKE…	803
	PtrSuSy3	GU559731	MANPKLERIPSMRERVQDTLSANRNVLVSLLSRYVEQGKGILHPNNLIDELDNIVCDDAARLSLKDGPFSEVLKAAQEAIVLPPFVAVSIRPRPGVWEYVRVDVSQLNVEELTVSQYLRFKEELVDGPSNDPYVLELDFEPFNAAFPRPTRSSSIGNGVQYLNRHLSSNMFRNKDTLEPLLDFLRVHKYKGHALMLNDRIKSVSRLQSALLKAEEYISKLPSETLYTEFEYTFQGMGFERGWGDTAARVLEMMHLLLDILQAPDPSTLETFLGRVPMVFNVVILSPHGYFGQANVLGLPDTGGQIVYILDQVRALENEMLLRIQQQGLDFKPKILIVTRLIPDSKGTSCNQRLERVSGTEHTHILRVPFRSEHGILRKWISRFDVWPYLETFAEDAASE…	811
	PtrSuSy4	GU559732	MATLKRSDSIADNMPEALKQSRYHMKKCFAKYIEKGRRTMKLQQLLDEMENVIDDQVERTRVLEGLLGDIWFSIQEAVVNPPYVAFSIRPSPGFWEYVKVNSANLSVEGITVTDYLKFKEMIYDENWAKDANALEVDFGAFDFSVPHLTLSSSIGNGLGFVSKFVTSKLSGRLENAQPLVDYLLSLNRQGEKLMINETLGTVGKLQMALIVAEVYLSGLAKDTPYQNFEISFKEWGFEKGWGDTAERVKETMRCLSEVLQAPDPMNMEKFLSRLPTVFNVVIFSPHGYFGQADVLGLPDTGGQVVYILDQVKALEEELLLRIKQQGLNVKPQIVVATRLIPDARGTTCNLEFEAIDGTKYSNILRVPFRVENRVLRQWVSRFDEVTTKILDLMEGKPDL…	815
	PtrSuSy5	GU559733	MATLKRSDSIADNMPEALKQSRYHMKRCFAKYIEKGRRTMKLQQLLDEMENVIDDQVERTRVLQGLLGDIWFSIQEAVVNPPYVALSIRPSPGFWEFVKVNSADLSVEGITATDYLKFKEMIYDENWAKDANALEVDFGAFDFSVPHLTLSSSIGNGLGFVSKFATSKLSGRLESAQPLVDYLLSLNHEGEKLMINETLSSVRKLRMALIVAEAYLSGLPKDTQYQNFETSFKAWGFEKGWGNTAERVKETMRCLSEVLQAPDPLNMENFFSRLPTVFNVVIFSPHGYFGQADVLGLPDTGGQVVYILDQVKALEDELLLRIEQQGLNIKPQIVVVTRLIPEARGTKCNQELESINGTKHSNILRVPFSIENKVLRQWVSRFDDVITKLLDLMQRKPDL…	835
	PtrSUuS6	GU559734	MASQTALQRSETITESMPEALRQSRYHMKKCFSRFVAPGKRLMKRQHLMDEVDESIQDKNERQKVLEGLLGYILSCTQEAAVIPPFVAFAVRPNPGFWEYVKVNAEDLSVEGISVSEYLQLKEMVFDEKWANNENALELDFGAMDFSTPRLTLSSSIGNGVNYMSKFMSSKLSGSSEAAKPLLDYLLALNHQGENLMINQTLDTVAKLQEALIVAEVVVSAFPKDTPYQDFQQRLRELGFETGWGDTAERVKETMRLLSESLQAPYPMKLQLLFSRIPNMFNIVIFSPHGYFGQSDVLGLPDTGGQVVYILDQVRALEEELLLKIKHQGLGVKPRILVVTRLIPNAGGTKCNQEVEPIFGTQHSHIVRVPFKTEKGVLPQWVSRFDDAADKVLEHMDSK…	800
	PtrSuSy7	GU559735	MASAPVLKRSETIAESMPDALRQSRYHMRICFSRFVAPGRRLMKRQHIMDEVDKSIQDKNERQKVLEGLLGYILSSTQEAAVVPPFVAFAVRPNPGFWEYVKVNAEDLSVDGISVSEYLQFKEMIFDEKWASNENALEVDFGAMDFSTPRLTLSSSIGNGLNYMSKFMSSKLRGNSDAAKPLLDYLLALDHQGENLMINQALDSVSKLQAALIVAEVVVSAFPKDAPYQDFQQSLKRLGFEKGWGDTAERVKETMRMLSESLQAPEPVKLELLFSRIPNVFNIVIFSPHGYFGQSDVLGLPDTGGQIVYILDQVRALEEELLLKIRQQGLSVKPQILVITRLIPHAGGTKCNQEVEPIFGTKHSHIVRVPFKTEKGVLPQWVSRFDVYPYLERFAQDAA…	810
Eucalyptus grandis	EgSuSy3	DQ227994	MPERLLTRVHSLRERLDETLLAHRNDILAFLTRIEAKGKGILQHHQLIAEFEAISEEHRKKLSEGAFGEILRSSQEAIVLPPWIALAVRPRPGVWEYIRVNIHALVVEELQVTEFLHFKEELVNGNLNGNFVLELDFEPFTAQFPRPTLSKSIGNGVEFLNRHLSAKLFHDKESLHPLLEFLQVHCYKGKNMMVNTRIQNVFSLQHVLRKAEEYLSALKPETPYSQFEHKFQEIGLERGWGDTAERVLEMIRLLLDLLEAPDPCTLENFLGRIPMVFNVVIMSPHGYFAQDDVLGYPDTGGQVVYILDQVRALESEMLHRIKQQGLDITPRILIVTRLLPDAVGTTCNQRLEKVFGTEYSHILRVPFRTEKGMVRKWISRFEVWPYLETYTEDVANEIA…	805
Monocot plants
Oryza sativa	OsSuSy1	Os03g0401300	MGEAAGDRVLSRLHSVRERIGDSLSAHPNELVAVFTRLVNLGKGMLQAHQIIAEYNNAISEADREKLKDGAFEDVLRSAQEGIVISPWVALAIRPRPGVWEYVRVNVSELAVELLTVPEYLQFKEQLVEEGTNNNFVLELDFEPFNASFPRPSLSKSIGNGVQFLNRHLSSKLFHDKESMYPLLNFLRAHNYKGMTMMLNDRIRSLSALQGALRKAEEHLSGLSADTPYSEFHHRFQELGLEKGWGDCAKRSQETIHLLLDLLEAPDPSTLEKFLGTIPMVFNVVIMSPHGYFAQANVLGYPDTGGQVVYILDQVRAMENEMLLRIKQQGLNITPRILIVTRLLPDATGTTCGQRLEKVLGTEHTHILRVPFRTENGIVRKWISRFEVWPYLETFTDDV…	816
	OsSuSy2	Os06g0194900	MAAKLARLHSLRERLGATFSSHPNELIALFSRYVNQGKGMLQRHQLLAEFDALIEADKEKYAPFEDILRAAQEAIVLPPWVALAIRPRPGVWDYIRVNVSELAVEELSVSEYLAFKEQLVDGHTNSNFVLELDFEPFNASFPRPSMSKSIGNGVQFLNRHLSSKLFQDKESLYPLLNFLKAHNHKGTTMMLNDRIQSLRGLQSSLRKAEEYLMGIPQDTPYSEFNHRFQELGLEKGWGDCAKRVLDTIHLLLDLLEAPDPANLEKFLGTIPMMFNVVILSPHGYFAQSNVLGYPDTGGQVVYILDQVRALENEMLLRIKQQGLDITPKILIVTRLLPDAVGTTCGQRVEKVIGTEHTDILRVPFRSENGILRKWISRFDVWPFLETYTEDVANEIMREM…	808
	OsSuSy3	Os07g0616800	MGETTGERALTRLHSMRERIGDSLSAHTNELVAVFSRLVNQGKGMLQPHQIIAEYNAAIPEGEREKLKDSALEDVLRGAQEAIVIPPWIALAIRPRPGVWEYLRINVSQLGVEELSVPEYLQFKEQLVDGSTQNNFVLELDFEPFNASFPRPSLSKSIGNGVQFLNRHLSSKLFHDKESMYPLLNFLRAHNYKGMTMMLNDRIRSLDALQGALRKAEKHLAGITADTPYSEFHHRFQELGLEKGWGDCAQRVRETIHLLLDLLEAPEPSALEKFLGTIPMVFNVVILSPHGYFAQANVLGYPDTGGQVVYILDQVRAMENEMLLRIKQQGLNITPRILIVTRLLPDAHGTTCGQRLEKVLGTEHTHILRVPFRTENGTVRKWISRFEVWPYLETYTDDV…	816
	OsSuSy4	Os03g0340500	MSGPKLDRTPSIRDRVEDTLHAHRNELVALLSKYVSQGKGILQPHHILDALDEVQSSGGRALVEGPFLDVLRSAQEAIVLPPFVAIAVRPRPGVWEYVRVNVHELSVEQLTVSEYLRFKEELVDGQYNDPYILELDFEPFNASVPRPNRSSSIGNGVQFLNRHLSSIMFRNKDCLEPLLDFLRGHRHKGHVMMLNDRIQSLGRLQSVLTKAEEHLSKLPADTPYSQFAYKFQEWGLEKGWGDTAGYVLEMIHLLLDVLQAPDPSTLETFLGRIPMIFNVVVVSPHGYFGQANVLGLPDTGGQIVYILDQVRALENEMVLRLKKQGLDFTPKILIVTRLIPEAKGTSCNQRLERISGTQHTYILRVPFRNENGILRKWISRFDVWPYLEKFAEDAAGEIA…	809
	OsSuSy5	Os04g0309600	MASKLSFKRMDSIAETMPDALRQSRYQMKRCFQRYVSKGKRLLKNQQLMEELEKSLDDKVEKEKLVEGFLGYIICSTQEAVVLPPFVAFAVRMNPGIWEYVKVHSDDLSVEGITPSEYLKFKETLYDEKWAKDDNSLEVDFGALDLSTPHLTLPSSIGNGLQFVSKFMSSKLGGKPESMKPLLDYLLTLNYRGEKLMINDTIDTVSKLQTALLLAEVFVSGLPKYTPYLKFEQRFQEWGLERGWGDTAERCKETLNCLSEVLQAPDPTNMEKFFSRVPSIFNIVIFSIHGYFGQEKVLGLPDTGGQVVYILDQVRAMEEELLQRIKQQGLHVTPKILVLTRLIPDAKGTKCNVELEPVENTKYSHILRVPFKTEDGKDLRQWVSRFDIYPYLERYAQDS…	844
	OsSuSy6	Os02g0831500	MAVGLRRSDSIADMMPEALRQSRYQMKRCFQRYVSQGKRLMKRQQLLDELDKSVDDKADKDQLLQGFLGYVISSTQEAAVLPPFVAFAVRMNPGIWEFVKVHSANLSVEQMTPSDYLKNKEALVDDKWGAYDDDSQLEVDFGALDLSTPHLTLPSSIGKGAHLVSRFMSSKLTDNKKPLLDYLLALSHRGDKLMINDILDTVDKLQTALLLAEVYVAGLHPDTNYSEFEQKFQEWGLEKGWGDTAETCKETLSSLSEVLQAPDPINMEKFFSTVPCVFTVVIFSIHGYFGQEKVLGMPDTGGQVVYILDQVRALEDELLQRIKQQGLNATPKILVLTRLIPEAKGTKCNVELEPIENTKHSNILRVPFKTEDGKVLPQWVSRFDIYPYLERYAQDSSVK…	846
Sorghum Bicolor
	SbSuSy1	>XM_002465116	MGEAAGDRVLSRLHSVRERIGDSLSAHPNELVAVFTRLKNLGKGMLQPHQIIAEYNSAIPEAEREKLKDGAFEDVLRAAQEAIVIPPWVALAIRPRPGVWEYVRVNVSELAVEELRVPEYLQFKEQLVEEGPNNNFVLELDFEPFNASFPRPSLSKSIGNGVQFLNRHLSSKLFHDKESMYPLLNFLRAHNYKGMTMMLNDRIRSLSALQGALRKAEEHLSTLQADTPYSEFHHRFQELGLEKGWGDCAKRAQETIHLLLDLLEAPDPSTLEKFLGTIPMVFNVVILSPHGYFAQANVLGYPDTGGQVVYILDQVRAMENEMLLRIKQCGLDITPKILIVTRLLPDATGTTCGQRLEKVLGTEHCHILRVPFRTENGIVRKWISRFEVWPYLETYTDDV…	816
	SbSuSy2		MAAKLTRLHSLRERLGATFSSHPNELIALFSRYVNQGKGMLQRHQLLAEFDALFDSDKEKYAPFEDFLRAAQEAIVLPPWVALAIRPRPGVWDYIRVNVSELAVEELSVSEYLAFKEQLVDGNSNSNFVLELDFEPFNASFPRPSMSKSIGNGVQFLNRHLSSKLFQDKESLYPLLNFLKAHNYKGTTMMLNDRIQSLRGLQSSLRKAEEYLLSVPQDTPYSEFNHRFQELGLEKGWGDTAKRVLDTLHLLLDLLEAPDPANLEKFLGTIPMMFNVVILSPHGYFAQSNVLGYPDTGGQVVYILDQVRALENEMLLRIKQQGLDITPKILIVTRLLPDAVGTTCGQRLEKVIGTEHTDIIRIPFRNENGILRKWISRFDVWPYLETYTEDVASEIMLEM…	837
	SbSuSy3	>XM_002453052	MMPEALRQSRYHMKRCFQRFVSQGSRLMKQQHLLEELHGGGSADNNKQLAADGFLGHVISCTHEAVVLPPYVALAVRRNPGVWEYITVHSGDLTVQQITPSDYLKRKEILFLYDNSSQLEVNLGALDLSTPRLTLPCSIGNGMHLVSRFLSSRLGGGGGRTKNKALLDYLLALRYYRRRPGDQQQINNKLLISDTLDTVGKLQAALLLAQAFVSEQHPDTPYQQMAHRFQEWGLEKGWGDTAEACGHTLACLAEVLQAPDPASIHRFFSRVPSVFDVVIFSVHGYFGQHKVLGMPDTGGQVVYILDQVRALEEELLQRIKGQGLTFTPNILVLTRLIPEAKGTTCNVELEPIENTRHSSILRVPFKTQDGQDLPHWVSRFDIYPYLERYAQILDILGRK…	838
	SbSuSy4	>XM_002465258	MSAPKLDRNASIRDRVEDTLHAHRNELVALLSKYVNKGKGILQPHHILDALDEVQGSGVRALAEGPFLDVLRSAQEAIVLPPFVAIAVRPRPGVWEYVRVNVHELSVEQLTVSEYLRFKEDLVDGQHNDPYILELDFEPFNASVPRPNRSSSIGNGVQFLNRHLSSIMFRNRDCLEPLLDFLRGHRHKGHVMMLNDRVQSLGRLQSVLTKAEEYLSKLPAETPYAQFAYKFQEWGLEKGWGDTAEHVLEMVHLLLDIIQAPDPSTLEKFLGRIPMIFNVVVVSPHGYFGQANVLGLPDTGGQIVYILDQVRALENEMVLRLKKQGLDFSPKILIVTRLIPDAKGTSCNQRLERISGTQHTYILRVPFRNENGILKKWISRFDVWPYLETFAEDAAGEIA…	809
	SbSuSy5		MASKLSFKRTDSLAESMPDALRQSRYQMKKCFQRYVSKGRRLLKNQQLIEELEKSLDDKV EKEKLVEGFLGYIICSTQEAVVLPPYVAFAVRMNPGIWEYVKVHSEDLSVEGITPSEYLK FKETLYDENWSAFFTNQILIGVFTLITDVLTPTEKCMCSYLTTLRAKDDNSLEVDFGALD LSTPHLTLPSSIGNGLQFVSKFMSSKLGDKPEISMKPLLDYLLSLNYRGEKLMVNDTIDT VNKLQTALLLAEVFVSGLPRYTPFLKFEQRFQEWGLEKGWGDTAERCKETLNCLSEVLQA PDPINMEKFFSRVPSTFNIVIFSIHGYFGQEKVLGLPDTGGQVVYILDQVRALEEELLQR IKLQGLNVTPKILVLTRLIPDAKGTKCNVELEP…	892
Saccharum	ScSuSy5		MASKLSFKRTDSLAESMPDALRQSRYQMKKCFQRYVSGRRLLKNQQLIEELEKSLDDKVEKEKLVEGFLGYIICSTQEAVVLPPYVAFAVRMNPGIWEYVKVHSDDLSVEGVTPSEYLKFKETLYDENWSAFFTNQILIGVFTLITDVLTPTEKCMCSYLTTLRAKDDNSLEVDFGALDLSTPHLTLPSSIGNGLQFVSKFMSSKLGDKPETGMKPLLDYLLSLNYRGEKLMVNDTIDTVNKLQTALLLAEVFVSGLPRYTPFLKFEQRFQEWGLEKGWGDTAERCKETLNCLSEVLQAPDPINMEKFFSRVPSTFNIVIFSIHGYFGQEKVLGLPDTGGQVVYILDQVRALEEELLQRIKLQGLNVTPKILVLTRLIPDAKGTKCNVELEPVENTKHS…	866
	ScSuSy2		MAAKLTRLHSLRERLGATFSSHPNELIALFSRYVNQGKGMLQRHQLLAEFDALFDSDKEKYAPFEDFLRAAQEAIVLPPWVALAIRPRPGVWDYIRVNVSELAVEELSVSEYLAFKEQLVDGNSNSNFVLELDFEPFNASFPRPSMSKSIGNGVQFLNRHLSSKLFQDKESLYPLLNFLKAHNYKGTTMMLNDRIQSLRGLQSSLRKAEEYLLSVPQDTPYSEFNHRFQELGLEKGWGDTAKRVLDTLHLLLDLLEAPDPANLEKFLGTIPMMFNVVILSPHGYFAQSNVLGYPDTGGQVVYILDQVRALENEMLLRIKQQGLDITPKILIVTRLLPDAVGTTCGQRLEKVIGTEHTDIIRIPFRNENGILRKWISRFDVWPYLETYTEDVASEIMLEM…	802
	ScSuSy3		MMPEALRQSRYHMKRCFQRFVSQGSRLMKQQHLLEEHGGGSADNNKQLAADGFLVSCTHEAVVLPPYVALAVRRNPVWEYITVHSGDLTVQQITPSDYLKKEILFLYDNSSQLEVNLGALDLSTPRLTLPSIGNGMHLVSRFLSSRLGGGGGRKNKALLDYLLALRYYRRRPGDQQQINNKLLISDTLDTVGKLQAALLLAQAFVSEQHPDTPYQQMAHRFQEWGLEKGWGDTAEACGHTLACLEVLQAPDPASINFFSRVPSVFDVVIFSVHGYFGQHKVLGMPDTGGQVVYILDQVRALEEELLQRIKGQGLTFTPNILVLTRLIPEAKGTTCNVELEPIDNTRHSSILRVPFKTQDGDLPHWVSRFDIYPYLERYAQILDILGRKPDLVIGNYTDG…	824
	ScSuSy1		MGEAAGDRVLSRLHSVRERIGDSLSAHPNELVAVFTRLKNLGKGMLQPHQIIAEYNSAIPEAEREKLKDGAFEDVLRAAQEAIVIPPWVALAIRPRPGVWEYVRVNVSELAVEELRVPEYLQFKEQLVEEGPNNNFVLELDFEPFNASFPRPSLSKSIGNGVQFLNRHLSSKLFHDKESMYPLLNFLRAHNYKGMTMMLNDRIRSLSALQGALRKAEEHLSTLQADTPYSEFHHRFQELGLEKGWGDCAKRAQETIHLLLDLLEAPDPSTLEKFLGTIPMVFNVVILSPHGYFAQANVLGYPDTGGQVVYILDQVRAMENEMLLRIKQCGLDITPKILIVTRLLPDATGTTCGQRLEKVLGTEHCHILRVPFRTENGIVRKWISRFEVWPYLETYTDDV…	816
	ScSuSy4		MSAPKLDRNPSIRDRVEDTLHAHRNELVALLSKYVNKGKGILQPHHILDALDEVQGSGVRALAEGPFLDVLRSAQEAIVLPPFVAIAVRPRPGVWEYVRVNVHELSVEQLTVSEYLRFKEELVDGQHNDPYILELDFEPFNASVPRPNRSSSIGNGVQFLNRHLSSIMFRNRDCLEPLLDFLRGHRHKGHVMMLNDRVQSLGRLQSVLTKAEEHLSKLPADTPYSQFAYKFQEWGLEKGWGDTAEHVLEMIHLLLDIIQAPDPSTLEKFLGRIPMIFNVVVVSPHGYFGQANVLGLPDTGGQIVYILDQVRALENEMVLRLKKQGLDFSPKILIVTRLIPDAKGTSCNQRLERISGTQHTYILRVPFRNENGILKKWISRFDVWPYLETFAEDAAGEIA…	806
Triticum aestivum	TaSuSy1	AJ001117	MAAKLTRLHSLRERLGATFSSHPNELIALFSRYVHQGKGMLQRHQLLAEFDALFESDKEKYAPFEDILRAAQEAIVLPPWVALAIRPRPGVWDYIRVNVSELAVEELTVSEYLAFKEQLVDEHASSKFVLELDFEPFNASFPRPSMSNSIGKRVQFLNRHLSSQLFQDKESLYPLLNFLKAHYYKGTTMMLNDRIQSLRGLQSALRKAEEYLVSIPEDTPSSEFNHRFQELGLEKGWGDTAKRVHDTIHLLLDLLEAPDPASLEKFLGTIPMMFNVVILSPHGYFAQSNVLGYPDTGGQVVYILDQVRALENEMLLRIKQQGLDITPKILIVTRLLPDAVGTTCGQRLEKVIGTEHTDILRVPFRTDNGILRKWISRFDVWPYLETYTEDVANELMREM…	807
	TaSuSy2	AJ000153	MGETAGGRALSRIHSVRERIGDSLSAHTNELVAVFSRLVNQGKGMLQPHQITAEYNAAIPEAEREKLKDTAFEDLLRGAQEAIVIPPWVALAIRPRPGVWEYVRVNVSELGVEELNVLNYLQFKEQLANGSIDNNFVLELDFEPFNASFPRPSLSKSIGNGVQFLNRHLSSKLFHDKESMYPLLNFLRAHNYKGMTMMLNDRIRSLGTLQGALRKAETHLSGLPADTPYSEFHHRFQELGLEKGWGDCAQRASETIHLLLDLLEAPDPSSLEKFLGTIPMVFNVVILSPHGYFAQANVLGYPDTGGQVVYILDQVRAMENEMLLRIKQQGLDITPKILIVTRLLPDAHGTTCGQRLEKVLGTEHTHILRVPFKTEDGIVRKWISRFEVWPYLEAYTDDV…	815
Hordeum vulgare	HvSuSy1	X69931	MGETAGERALSRVHSVRERIGHSLSAHTNELVAVFSRLVNQGKGMLQPHQITAEYNAAIPEAEREKLKNTPFEDLLRGAQEAIVIPPWVALAIRPRPGVWEYVRVNVSELGVEELSVLRYLQFKEQLANGSTDNNFVLELDFGPFNASFPRPSLSKSIGNGVQFLNRHLSSKLFHDKESMYPLLNFLRAHNYKGMTMMLNDRIRSLGTLQGALRKAETHLSGLPADTPYTEFHHRFQELGLEKGWGDCAQRASETIHLLLDLLEAPDPSSLEKFLGTIPMVLNVVILSPHGYFAQANVLGYPDTGGQVVYILDQVRAMENEMLLRIKQQGLDITPKILIVTRMLPDAHGTTCGQRLEKVLGTEHTHILRVPFKTEDGIVRKWISRFEVWPYLEAYTDDV…	816
	HvSuSy2	Y15802	MGETAGERALSRVHSVRERIGHSLSAHTNELVAVFSRLVNQGKGMLQPHQITAEYNAAIPEAEREKLKNTPFEDLLRGAQEAIVIPPWVALAIRPRPGVWEYVRVNVSELGVEELSVLRYLQFKEQLANGRTDNNFVLELDFGPFNASFPRPSLSKSIGNGVQFLNRHLSSKLFHDKESMYPLLNFLRAHNYKGMAMMLNDRIRSLGTLQGALRKAETHLSGLPADTPYSEFHHRFQELGLEKGWGDCAQRASETIHLLLDLLEAPDPSSLEKFLGTIPMVFNVVILSPHGYFAQANVLGYPDTGGQVVYILDQVRAMENEMLLRIKQQGLDITPKILIVTRMLPDAHGTTCGQRLEKVLGTEHTHILRVPFKTEDGIVRKWISRFEVWPYLEAYTDDV…	823
Potamogeton distinctus	PdSuSy2	AB193516	MPERKLARLHSIKEQLSDSLAAHPNELLAIFSRFVHHGKGMLQPHELLAEFEAVIPDGDKEKLRDGAIGELLKAAQEAIVLPPWVALAIRPRPGVWEYIRVNVNELAVENMTIPEYLQFKEELVGEGIDNNFVLELDFEPFNVSFPRPTLSKSIGNGVQFLNRHLSSKLFHDKESMYPLLNCLRQHNYNGMTMMLNDRIRSLDALQAALRKAEEHLLLFPGDTPSSEFDHRFQELGLEKGWGDCAQRVHENIHLLLDLLEAPDPCTLEKFLGTIPMVFNVVILSPHGYFAQDNVLGYPDTGGQVVYILDQVRALENEMLLRIQQQGLDITPKILIVTRLLPDAVGTTCGQRLRKFLGTEHTHILRVPFRTENGILRKWISRFDVWPYLETYTEDVANEI…	842
Bambusa oldhamii	BoSuSy1	AF412036	MGEAAGDRVLSRLHSVRERIGDSLSAHPNELVAVFTRLVNLGKGMLQPHQIIAEYNNAIPEAEREKLKDGAFEDVLRAAQEAIVIPPWVALAIRPRPGVWEYVRVNVSELAVEELRVPEYLQFKEQLVEGSTNNNFVLELDLEPFNASFPRPSLSKSIGNGVQFLNRHLSSKLFHDKESMYPLLNFLRAHNYKGMTMMLNDRIRSLSALQGALRKAEEHLSGLSADTSYSDFHHRFQELGLEKGWGDCAKRAQETIHLLLDLLEAPDPSTLEKFLGTIPMVFNVVILSPHGYFAQANVLGYPDTGGQVVYILDQVRAMENEMLLRIKQQGLNITPRILIVTRLLPDATGTTCGQRLEKVLGTEHTHILRVPFRTENGIVRKWISRFEVWPYLETFTDDV…	816
	BoSuSy2	AF412038	MAAKLTRLHSLRERLSATFSSHPNELIALFSRYVHQGKGMLQRHQLLAEFDALIAADKEKYAPFEDILRAAQEAIVLPPWVALAIRPRPGVWDYIRVNVSELAVEELSVSEYLEFKEQLVDGHTNSNFVLELDFEPFNASFPRPSMSKSIGNGVQFLNRHLSSKLFQDKESLYPLLNFLKAHNHKGTTMMLNDRIQSLRGLQSALRKAEEYLMSFPQDTPYSEFNHRFQELGLEKGWGDTAKRVLDTIHLLLDLLEAPDPANLEKFLGTIPMTFNVVILSPHGYFAQSNVLGYPDTGGQVVYILDQVRALENEMLLRIKQQGLDITPKILIVTRLLPDAVGTTCGQRLEKVIGTEHTDILRVPFRTENGILRKWISRFDVWPFLETYTEDVANEIMREM…	808
	BoSuSy3	AF412037	MGETAGDRVLSRLHSVRERIGDSLSAHPNELVAVFTRLVNLGKGMLQPHQIIAEYNNAIPEAERDKLKDGAFEDVLRAAQEAIVIPPWVALAIRPRPGVWEYVRVNVSELAVEELRVPEYLQFKEQLVEGSTNNNFVLELDFEPFNASFPRPSLSKSIGNGVQFLNRHLSSKLFHDKESMYPLLNFLRAHNYKGMTMMLNDRIRSLSALQGALRKAEEHLSGLSADTPYSDFHHRFQELGLEKGWGDCAKRAQETIHLLLDLLEAPDPSTLEKFLGTIPMVFNVVILSPHGYFAQANVLGYPDTGGQVVYILDQVRAMENEMLLRIKQQGLNITPRILIVTRLLPDATGTTCGQRLEKVLGTEHTHILRVPFRTENGIVRKWISRFEVWPYLETFTDDV…	816
	BoSuSy4	AF412039	MAAKLTRLHSLRERLGATFSSHPNELIALFSRYVNQGKGMLQRHQLLAEFDALMDADKEKYAPFEDILRAAQEAIVLPPWVALAIRPRPGVWDYIRVNVSELAVEELSVSEYLAFKEQLVDGHTNSNFVLELDFEPFNASFPRPSMSKSIGNGVQFLNRHLSSKLFQDKESLYPLLNFLKAHNPKGKTMMLNDRIQSLRGLQSALRKAEEYLISIPQDTPCSEFNHRFQELGLEKGWGDTAKRVLDTIHLLLDLLEAPDPANLEKFLGTIPMTFNVVILSPHGYFAQSNVLGYPDTGGQVVYILDQVRALENEMLLRIKQQGLDITPKILIVTRLLPDAVGTTCGQRLEKVLGTEHTDILRVPFRTENGILRKWISRFDVWPFLETYTEDVANEIMREM…	808
B. Gymnosperms
Pinus taeda	PtaSuSy1	EF619967	MVAAAITHALSSRERVEDMLSEHRNEIVSLLSRYVAEGKKILQPHQLLDGLEEVIGKNVELESLRHGLFGEVLRSTQEAIVLPPWIALAVRPRPGVWEYVRVNVDELAAEQLSVAEYLEFKEHLVNGSVKDDYVLELDFEPFNASFPRPTRPSSIGSGVQFLNRHLSSRLFRDKESMQPLLDFLRAHKYRGQKLMLNERIQSLPGLRSALVKTEEHLKKFPKDTPYAEFEYKLQELGLEKGWGENAEHALDTIHLLLEILQAPDPSNLETFLGRVPMVFNVVILSPHGYFGQANVLGMPDHPVDRLCIYLINVAPLENEMLLRIKQQGLDITPEIIVVTRLIPEAHGTTCNQRLEKISGTQHSRILRVPFRTEKGVVRDWVSRFDVWPYLERFSEDVTN…	833
C. Bacteria
Anabaena	ASuSyA	AJ010639	MSELMQAILDSEEKHDLRGFISELRQQDKNYLLRNDILNVYAEYCSKCQKPETSYKFSNLSKLIYYTQEIIPEDSNFCFIIRPKIAAQEVYRLTADLDVEPMTVQELLDLRDRLVNKFHPYEGDILELDFGPFYDYTPTIRDPKNIGKGVQYLNRYLSSKLFQDSQQWLESLFNFLRLHNYNGIQLLINHQIQSQQQLSQQVKNALNFVSDRPNDEPYEQFRLQLQTMGFEPGWGNTASRVRDTLNILDELIDSPDPQTLEAFISRIPMIFRIVLVSAHGWFGQEGVLGRPDTGGQVVYVLDQAKNLEKQLQEDAILAGLEVLNVQPKVIILTRLIPNSDGTLCNQRLEKVYGTENAWILRVPLREFNPKMTQNWISRFEFWPYLETFAIDSERELLAE…	806
Nostoc punctiforme	NpSuSyA	AJ316589	MSELLQAVLDSEERSDLRSFLSELRQQEKKYLLRNDILNVYSEYCSKSQKPEAYYTTSELGKLIYYTQEIIQEDSNFCFIIRSKIASQEVYWLTSDLSIEPMTVQDLLDLRDRLVNKFHPNDGDLLELDFGPFYDYTPIIRDPKNIGKGVQFLNRYLSSKIFQDSKQLLENLLNFLRLHHYNGVQLLVNDRIQSQQQLSEQVKKAIGFVNNRPDDEPYEQFRFQLQSMGFEPGWGNTAARVRETLNILDELIDSADPQTLEAFISRVPMIFRIVLVSAHGWFGQEGVLGRPDTGGQVVYVLDQAKSLEKQLQEDVLLAGLEKLNVEPKVIILTRLIPNSDGTLCNQRLEKVHGTENAWILRVPLRDFNPNMTQNWISRFEFWPYLETFAIDSERELRAE…	806
Thermosynechococcus elongates	TeSuSy	NC_004113
Lyngbya majuscule	LmSuSy	AY522504	LIQDVLESDEKSDLRHFTSQLKTAEPRYLLRNEILAAFNEYCTKHKKSEYFYHSSHLGKLIYYTQEIILEDESLCLIIRPKIAAKRAFRLFEDLRAQEVTPEELLDIRDRFVNRYNPKVGEVLQLDFQPFYDYSPLIRDPKNIGKGVRFLNRYLSSKLFQDPEQWLESLYGFLKVRHFHGNQLLINERIHNHQQLSEQVKLALEFVSDRPDSESYDKFRFKLQEMGFEPGWGNTASRVRETLAMLDELIDEPDDRALEQFLSRIPMIFRIVLVSVHGWFGQEGVLGRPDTGGQVVYVLDQAKSLEKQLQENLTLAGLNIQPKVIILTRLIPNNDGTRCNERLEKIKGTENAWILRVPFREFNPKVTQDWISRFEIWPYLETYAIDAEKELLAEFQGRPD…	804
Acaryochloris marina	AmSuSy	NC_009925	MSQLIQAVLNSDEKTDLRQFASEVHNQPERYLLRNDILSVFDTFCEKYEKTPAFQLSSRLQKLIYYTQEILVEDENLYLIIRPKIASEEAYRLDPRELVYEQIQIDELLDLRDRFVGHYHPQEGDILEIDFRPFYDYSPVIRDPKNIGRGVQYLNRYLSSKMFEGPQQWLFSLFSFLKLHSYNGTQLLINQRIQSPEHLSECVKQAISLVGGLPPEQPYPEFRFNFQELGFEPGWGNTAARVLETLEMLDELIDSPDDQVLEAFISRIPMIFKIVLVSIHGYFGQEGVLGRPDTGGQVVYVLDQAKSLEKQLQEDLQFAGLDTLEVQPKLIILSRLIPNSEGTLCNQRLEKVHATDNVWILRVPFRELNPKYTQNWISRFEIWPYLETYAIDAERELLA…	807
