# Supplementary material for: Haplotype analysis of sucrose synthase gene family in three Saccharum species
Source: BMC Genomics. 2013 May 10;14:314. doi: 10.1186/1471-2164-14-314 (PMC3668173; doi:10.1186/1471-2164-14-314)
Supplement: Additional file 2 — The SNPs frequencies in the 5 SuSy genes of Three Saccharum Species. [file 1471-2164-14-314-S2.xls]

## Sheet: susy1
Summary of SNPs frequencies in SUSY1 from three Saccharum species
Saccharum species	Position	SNPs frequency
S. spontaneum (SES208)	98	C/T=107/12
	122	T/A=10/109
	125	A/C=99/20
	134	T/C=107/12
	170	A/C=106/13
	267	C/T=100/19
	343	T/G=107/12
	353	C/A=104/15
	372	G/A=104/15
	407	T/A=88/31
	422	G/C=103/16
S. officinarum(LA Purple)	98	C/T=64/34
	102	G/A=64/34
	107	C/A=87/11
	123	G/T=87/11
S. robustum(Molokai-6081)	98	C/T=45/25
	99	T/A=13/57
	102	A/G=51/19
	131	C/A=64/6
	163	A/C=64/6
	267	C/T=63/7
	279	T/C=60/10
	288	G/t=72/4
	343	T/G=64/6
Notes: SNP position within the fragments

## Sheet: susy2
Summary of SNPs frequencies in SUSY2 from three Saccharum species
Saccharum species		SNPs frequency
	4574	G/T=27/59
S. spontaneum (SES208)	4622	G/A=6/80
	4740	A/T=40/46
	4748	A/G=79/7
	4860	G/A=41/46
	4870	T/C=74/12
S. officinarum(LA Purple)	4622	C/A=5/77
	4684	C/T=64/18
	4870	T/C=66/16
	4894	C/T=74/8
S. robustum(Molokai-6081)	4684	C/T=6/76
	4870	T/C=69/13
	4521	T/C=73/9
Notes: SNP position within Ay118266.1

## Sheet: susy 3
Summary of SNPs frequencies in SUSY3 from three Saccharum species
Saccharum species	Position	SNPs frequency
S. spontaneum (SES208)	54	A/C=93/22
	92	A/G=93/22
	159	C/T=89/26
	182	C/T=88/27
	443	C/T=100/15
	463	G/T=86/29
	466	G/A=108/6
S. officinarum(LA Purple)	54	C/A=67/31
	92	G/A=66/32
	182	T/C=67/31
	299	A/G=87/11
	453	T/C=94/4
	463	T/G=71/27
	482	A/G=33/65
S. robustum(Molokai-6081)	54	C/A=51/26
	92	G/A=43/34
	182	T/C=49/28
	299	A/G=71/6
	463	T/G/C=48/23/6
	482	A/G=11/66
	508	G/A=71/6
Notes: SNP position within the fragments

## Sheet: susy4
Summary of SNPs frequencies in SUSY4 from three Saccharum species
Saccharum species	Position	SNPs frequency
	30	T/A=82/8
S. spontaneum (SES208)	62	T/A=47/43
	104	G/T=82/8
	120	A/T=76/14
	142	T/C=63/27
	227	C/T=84/6
	334	G/A=72/18
	352	A/C=62/28
	433	G/A=84/6
S. officinarum(LA Purple)	104	A/T=60/33
	140	C/T=85/8
	169	G/A=43/50
	217	G/T=84/9
	333	C/T=84/9
	367	C/T=34/59
	368	T/C=90/3
S. robustum(Molokai-6081)	59	C/T=85/10
	66	C/T=82/13
	104	A/T=34/61
	169	G/A=85/10
	217	G/T=87/8
	227	C/T=71/24
	261	C/A=85/10
	367	C/T=65/30
	433	G/A=85/10
Notes: SNP position within the fragments

## Sheet: susy5
Summary of SNPs frequencies in SUSY5 from three Saccharum species
Saccharum species	Position	SNPs frequency
S. spontaneum (SES208)	35	A/G=76/11
	112	G/C=67/20
	440	C/T=79/8
	45	C/G=54/33
S. officinarum(LA Purple)	71	G/T=77/10
	35	A/G=58/30
	45	C/G=82/6
S. robustum(Molokai-6081)	122	A/G=85/3
	220	G/T=83/5
	251	G/A=80/8
	459	C/T=80/8
Notes: SNP position within the fragments
