# Supplementary material for: Haplotype analysis of sucrose synthase gene family in three Saccharum species
Source: BMC Genomics. 2013 May 10;14:314. doi: 10.1186/1471-2164-14-314 (PMC3668173; doi:10.1186/1471-2164-14-314)
Supplement: Additional file 7 — The primers for genes verification and haplotype analysis. [file 1471-2164-14-314-S7.xls]

## Sheet: all
name	yn_ks	yn_ka	ka >= ks ?
susy4_S_off;susy4_S_rob	0	0.0089	TRUE
susy5_S_off;susy5_S_rob	0	0	TRUE
susy5_S_off;susy5_S_rob	0	0.0063	TRUE
susy5_S_off;susy5_S_spont	0	0	TRUE
susy3_S_off;susy3_S_spont	0	0.0068	TRUE
susy4_S_off;susy4_S_spont	0	0.0045	TRUE
susy3_S_off;susy3_S_spont	0	0.0157	TRUE
susy5_S_spont;susy5_S_rob	0	0	TRUE
susy5_S_spont;susy5_S_rob	0	0.0063	TRUE
susy3_S_spont;susy3_S_rob	0.0073	0.012	TRUE
susy4_S_spont;susy4_S_rob	0.0125	0.0089	FALSE
susy5_S_off;susy5_S_spont	0.0173	0	FALSE
susy5_S_spont;susy5_S_rob	0.0173	0.0063	FALSE
susy3_S_off;susy3_S_spont	0.018	0.0079	FALSE
susy1_S_off;susy1_S_spont	0.0257	0.0131	FALSE
susy1_S_off;susy1_S_spont	0.0257	0.013	FALSE
susy1_S_spont;susy1_S_rob	0.0257	0	FALSE
susy1_S_off;susy1_S_spont	0.0526	0	FALSE
susy3_S_spont;susy3_S_rob	0.0611	0.0351	FALSE
